# Supplementary material for: Effect of Baicalin on the Proliferation of Nosema ceranae in Apis cerana
Source: Insects. 2026 Apr 24;17(5):454. doi: 10.3390/insects17050454 (PMC13206831; doi:10.3390/insects17050454)
Supplement: Supplementary file 1 [file insects-17-00454-s001.zip]

Archive with 7 entries (7 files):
- Supplementary Figure S2.pdf
- Supplementary Table S1.xls
- Supplementary Table S2 .xls
- Supplementary Table S3 .xlsx
- Supplementary Table S4 .xlsx
- Supplementary Table S5.xlsx
- Supplementary Figure S1.pdf
