# Supplementary material for: Effect of Baicalin on the Proliferation of Nosema ceranae in Apis cerana
Source: Insects. 2026 Apr 24;17(5):454. doi: 10.3390/insects17050454 (PMC13206831; doi:10.3390/insects17050454)
Supplement: Supplementary file 1 [file insects-17-00454-s001.zip › Supplementary Table S1.xls]

## Sheet: Sheet1
Table S1 Microscopic view and PCR verification of N.ceranae Spores.
