# Supplementary material for: Effect of Baicalin on the Proliferation of Nosema ceranae in Apis cerana
Source: Insects. 2026 Apr 24;17(5):454. doi: 10.3390/insects17050454 (PMC13206831; doi:10.3390/insects17050454)
Supplement: Supplementary file 1 [file insects-17-00454-s001.zip › Supplementary Table S2 .xls]

## Sheet: Sheet1
Table S2 Scutellaria baicalensis extract experimental spores data
Group	Spore Loads [million]
High	0.15
High	0.175
High	0.225
High	0.225
High	0.375
High	0.45
High	0.475
High	0.475
High	0.65
High	0.7
High	0.725
High	0.75
High	0.925
High	1.025
High	1.125
High	1.175
High	1.275
High	1.325
High	1.35
High	1.35
High	1.475
High	1.525
High	1.6
High	1.65
High	1.675
High	1.675
High	1.725
High	1.725
High	2.2
High	2.475
High	2.7
High	3.275
High	3.35
High	3.55
High	3.9
High	4.075
High	4.325
High	4.575
High	4.74
High	4.74
High	1.125
High	3.275
High	4.275
High	6.55
High	5.5
High	6.5
High	3.12
High	4.2
High	5.575
High	2.55
High	3.125
High	3.42
High	2.17
High	1.24
High	1.08
High	3.42
High	0.54
High	2.12
High	3.06
High	2.06
Medium	0.225
Medium	0.35
Medium	0.525
Medium	0.55
Medium	0.6
Medium	0.825
Medium	0.85
Medium	0.95
Medium	1.05
Medium	1.1
Medium	1.1
Medium	1.2
Medium	1.225
Medium	1.25
Medium	1.5
Medium	1.525
Medium	1.6
Medium	1.675
Medium	1.675
Medium	1.675
Medium	1.75
Medium	1.875
Medium	1.9
Medium	1.925
Medium	2
Medium	2.025
Medium	2.075
Medium	2.075
Medium	2.2
Medium	2.225
Medium	2.225
Medium	2.25
Medium	2.25
Medium	2.3
Medium	2.375
Medium	2.4
Medium	2.425
Medium	2.475
Medium	2.525
Medium	2.575
Medium	2.8
Medium	3.05
Medium	3.05
Medium	3.075
Medium	3.075
Medium	3.25
Medium	3.275
Medium	3.4
Medium	3.6
Medium	3.75
Medium	3.75
Medium	3.95
Medium	3.95
Medium	4.575
Medium	4.65
Medium	4.7
Medium	5.075
Medium	9.075
Medium	5.275
Medium	2.275
Low	0.1
Low	0.125
Low	0.175
Low	0.225
Low	0.375
Low	0.5
Low	0.65
Low	0.8
Low	0.875
Low	0.975
Low	1
Low	1.15
Low	1.2
Low	1.325
Low	1.425
Low	1.825
Low	2.275
Low	2.45
Low	2.475
Low	2.5
Low	2.775
Low	3.025
Low	3.425
Low	3.425
Low	3.45
Low	3.475
Low	3.475
Low	3.75
Low	3.9
Low	4
Low	4
Low	4.175
Low	4.525
Low	4.55
Low	4.675
Low	4.8
Low	4.875
Low	4.95
Low	4.975
Low	5.15
Low	5.175
Low	5.35
Low	5.375
Low	5.475
Low	5.6
Low	6.05
Low	6.125
Low	6.225
Low	6.8
Low	6.9
Low	7.1
Low	7.575
Low	7.95
Low	8.775
Low	9.725
Low	9.8
Low	10.4
Low	10.45
Low	10.5
Low	3.5
Control	3.9
Control	7.05
Control	12.8
Control	3.275
Control	7.1
Control	2.95
Control	7.825
Control	7.475
Control	5.5
Control	8.575
Control	4.925
Control	10.8
Control	6.45
Control	3.65
Control	1.875
Control	7.4
Control	8.475
Control	8.55
Control	6.14
Control	10.82
Control	3.85
Control	11.35
Control	5.425
Control	9.85
Control	11.675
Control	10.325
Control	7.75
Control	5.5
Control	4.85
Control	7.44
Control	9.76
Control	8.28
Control	4.52
Control	6.78
Control	8.54
Control	7.58
Control	6.85
Control	9.45
Control	8.825
Control	5.45
Control	7.145
Control	6.125
Control	5.165
Control	4.25
Control	10.8
Control	8.35
Control	9.05
Control	7.125
Control	7.4
Control	6.75
Control	11.05
Control	9.125
Control	5.5
Control	10.35
Control	8.45
Control	6.75
Control	7.45
Control	9.35
Control	10.15
Control	5.15
