# Supplementary material for: Effect of Baicalin on the Proliferation of Nosema ceranae in Apis cerana
Source: Insects. 2026 Apr 24;17(5):454. doi: 10.3390/insects17050454 (PMC13206831; doi:10.3390/insects17050454)
Supplement: Supplementary file 1 [file insects-17-00454-s001.zip › Supplementary Table S3 .xlsx]

## Sheet: Sheet1
Table S3 Baicalin experimental spores data
Group	Spore Loads [million]
HG	0.325
HG	0.375
HG	0.475
HG	0.675
HG	0.775
HG	0.8
HG	0.865
HG	0.9
HG	0.9
HG	0.95
HG	1
HG	1.05
HG	1.1
HG	1.2
HG	1.275
HG	1.33
HG	1.575
HG	1.85
HG	1.9
HG	1.975
HG	2.05
HG	2.2
HG	2.225
HG	2.25
HG	2.325
HG	2.35
HG	2.6
HG	2.65
HG	2.75
HG	3.15
HG	3.325
HG	3.375
HG	3.675
HG	3.925
HG	4.2
HG	4.3
HG	4.35
HG	4.475
HG	4.675
HG	5.05
DMSO	1.075
DMSO	1.5
DMSO	1.8
DMSO	2.325
DMSO	2.525
DMSO	2.7
DMSO	3.05
DMSO	3.225
DMSO	3.325
DMSO	3.4
DMSO	3.5
DMSO	3.575
DMSO	3.95
DMSO	4.25
DMSO	4.35
DMSO	4.675
DMSO	4.975
DMSO	5.725
DMSO	6.25
DMSO	6.3
DMSO	6.55
DMSO	7
DMSO	7.525
DMSO	7.75
DMSO	8.175
DMSO	8.65
DMSO	9.075
DMSO	2.75
DMSO	3.1
DMSO	3.125
DMSO	3.275
DMSO	3.3
DMSO	3.8
DMSO	3.875
DMSO	3.95
DMSO	4.075
DMSO	4.175
DMSO	4.35
DMSO	4.75
DMSO	5.175
DMSO	6.375
DMSO	8.5
C	1.925
C	2.25
C	2.675
C	2.9
C	3
C	3.05
C	3.125
C	3.9
C	3.925
C	4.25
C	4.55
C	4.725
C	4.725
C	4.825
C	4.85
C	4.975
C	5.325
C	5.55
C	5.725
C	5.75
C	5.8
C	5.9
C	6.35
C	6.4
C	6.7
C	6.825
C	6.85
C	7.025
C	7.425
C	7.45
C	7.525
C	7.55
C	7.725
C	8.075
C	8.525
C	8.525
C	9.075
C	9.15
C	9.4
C	7.455
