# Supplementary material for: Effect of Baicalin on the Proliferation of Nosema ceranae in Apis cerana
Source: Insects. 2026 Apr 24;17(5):454. doi: 10.3390/insects17050454 (PMC13206831; doi:10.3390/insects17050454)
Supplement: Supplementary file 1 [file insects-17-00454-s001.zip › Supplementary Table S4 .xlsx]

## Sheet: Sheet1
Table S4 Primers used for qRT-PCR and their sequences
Target gene	Forward primer (5'-3')	Reverse primer (5'-3')
LOC108000905	CCGATGTTCCTGGCGACTTGTG	TCCAAGACGAGCACCTCCCAAG
β-actin	GGCTCCCGAAGAACATCC	TGCGAAACACCGTCACCC
