# Supplementary material for: Effect of Baicalin on the Proliferation of Nosema ceranae in Apis cerana
Source: Insects. 2026 Apr 24;17(5):454. doi: 10.3390/insects17050454 (PMC13206831; doi:10.3390/insects17050454)
Supplement: Supplementary file 1 [file insects-17-00454-s001.zip › Supplementary Table S5.xlsx]

## Sheet: Sheet1
Table S5 qPCR data of LOC108000905
ID	SN	Ct	TN
1	C1	13.8279	β-actin
2	C1	13.605	β-actin
3	C1	13.8452	β-actin
4	C2	14.5907	β-actin
5	C2	14.6689	β-actin
6	C2	14.4199	β-actin
7	C3	14.4453	β-actin
8	C3	14.5236	β-actin
9	C3	14.4451	β-actin
10	C4	13.8803	β-actin
11	C4	13.8363	β-actin
12	C4	13.7932	β-actin
13	C5	15.1194	β-actin
14	C5	15.0541	β-actin
15	C5	14.9975	β-actin
16	DMSO1	14.3915	β-actin
17	DMSO1	14.2131	β-actin
18	DMSO1	14.3738	β-actin
19	DMSO2	11.7957	β-actin
20	DMSO2	11.7762	β-actin
21	DMSO2	11.9244	β-actin
22	DMSO3	14.759	β-actin
23	DMSO3	14.7703	β-actin
24	DMSO3	14.8389	β-actin
25	DMSO4	14.9235	β-actin
26	DMSO4	14.6719	β-actin
27	DMSO4	14.72	β-actin
28	DMSO5	14.5886	β-actin
29	DMSO5	14.653	β-actin
30	DMSO5	14.7636	β-actin
31	HG1	14.6259	β-actin
32	HG1	14.6637	β-actin
33	HG1	14.576	β-actin
34	HG2	14.9927	β-actin
35	HG2	15.1238	β-actin
36	HG2	15.1002	β-actin
37	HG3	14.9439	β-actin
38	HG3	14.8443	β-actin
39	HG3	14.6935	β-actin
40	HG4	14.5701	β-actin
41	HG4	14.6884	β-actin
42	HG4	14.7218	β-actin
43	HG5	14.7528	β-actin
44	HG5	14.8217	β-actin
45	HG5	14.6976	β-actin
46	C1	19.7385	LOC108000905
47	C1	19.7359	LOC108000905
48	C1	19.8244	LOC108000905
49	C2	20.6771	LOC108000905
50	C2	20.4877	LOC108000905
51	C2	20.356	LOC108000905
52	C3	20.9795	LOC108000905
53	C3	20.6149	LOC108000905
54	C3	21.1329	LOC108000905
55	C4	19.3991	LOC108000905
56	C4	19.4777	LOC108000905
57	C4	19.2753	LOC108000905
58	C5	21.9097	LOC108000905
59	C5	21.8677	LOC108000905
60	C5	21.5143	LOC108000905
61	DMSO1	19.0641	LOC108000905
62	DMSO1	19.4549	LOC108000905
63	DMSO1	20.0302	LOC108000905
64	DMSO2	18.1597	LOC108000905
65	DMSO2	18.1673	LOC108000905
66	DMSO2	17.7835	LOC108000905
67	DMSO3	20.1592	LOC108000905
68	DMSO3	20.3592	LOC108000905
69	DMSO3	19.9916	LOC108000905
70	DMSO4	21.7749	LOC108000905
71	DMSO4	21.8191	LOC108000905
72	DMSO4	21.5299	LOC108000905
73	DMSO5	21.1325	LOC108000905
74	DMSO5	21.5541	LOC108000905
75	DMSO5	21.4777	LOC108000905
76	HG1	19.8393	LOC108000905
77	HG1	19.6949	LOC108000905
78	HG1	19.8651	LOC108000905
79	HG2	19.6516	LOC108000905
80	HG2	20.0735	LOC108000905
81	HG2	20.11	LOC108000905
82	HG3	20.1387	LOC108000905
83	HG3	19.9704	LOC108000905
84	HG3	19.9861	LOC108000905
85	HG4	19.2404	LOC108000905
86	HG4	19.6196	LOC108000905
87	HG4	19.5212	LOC108000905
88	HG5	19.6366	LOC108000905
89	HG5	19.7676	LOC108000905
90	HG5	19.5307	LOC108000905
